# Supplementary material for: Determination of Response Factors for Analytes Detected during Migration Studies, Strategy and Internal Standard Selection for Risk Minimization
Source: Molecules. 2023 Jul 31;28(15):5772. doi: 10.3390/molecules28155772 (PMC10421053; doi:10.3390/molecules28155772)
Supplement: Supplementary file 1 [file molecules-28-05772-s001.zip]

Archive with 1 entries (1 files):
- molecules-2437177-supplementary.pdf
